# Supplementary material for: A diet containing a nonfat dry milk matrix significantly alters systemic oxylipins and the endocannabinoid 2-arachidonoylglycerol (2-AG) in diet-induced obese mice
Source: Nutr Metab (Lond). 2014 May 30;11:24. doi: 10.1186/1743-7075-11-24 (PMC4068977; doi:10.1186/1743-7075-11-24)
Supplement: Additional file 3: Table S1 — Mean concentrations (nM) of plasma fatty acids in mice with developing obesity. Table S2. Relative mRNA abundances and physiological measurments in mice with developing obesity. Table S3. Mean concentrations (nM) of plasma fatty acids in mice with pre-existing obesity. Table S4. Relative mRNA abundances and physiological measurments in mice with pre-exisiting obesity. [file 1743-7075-11-24-S3.xlsx]

## Sheet: Sup Table 1
Supplemental Table 1. Mean concentrations (nM) of plasma fatty acids in mice with developing obesity.
		Cohort 1							Data was transformed to normality using the procedures of Box and Cox, using Excel Add-in imDEV.
		Control		HighCa		NFDM			SEM - Standard Error
Class	Lipid Analyte	Mean	SEM	Mean	SEM	Mean	SEM
Alcohol	5-HEPE	0.713836	0.0280253	0.773896	0.0280942	0.857307	0.0390783
Alcohol	5-HETE	1.13766	0.00702339	1.14142	0.00529816	1.12061	0.00414521
Alcohol	12-HEPE	1.00051	0.000634687	1.00087	0.000415566	1.00134	0.000569991
Alcohol	15-HETrE	1.00307	0.0107595	1.01744	0.0121097	1.01941	0.00731426
Alcohol	11-HETE	0.94259	0.185207	0.954309	0.10072	0.816119	0.091387
Alcohol	13-HOTE	1.77785	0.0963851	1.85365	0.0818528	1.87695	0.0993882
Alcohol	8-HETE	1.16631	0.0355687	1.19199	0.0352869	1.21116	0.0244032
Alcohol	15-HETE	2.88905	0.210835	2.80406	0.139091	3.12151	0.169603
Alcohol	9-HODE	1.13598	0.135522	1.04901	0.0734238	1.15503	0.0838353
Alcohol	12-HETE	4.15257	0.184587	4.04387	0.1354	4.09188	0.191602
Alcohol	9-HOTE	1.55165	0.0947799	1.72682	0.116295	1.76814	0.178709
Alcohol	13-HODE	4.99225	0.346605	5.14104	0.424914	5.10816	0.335358
Ketone	9-KODE	1.314	0.0534859	1.28945	0.0366943	1.42561	0.0340054
Ketone	15-KETE	2.0177	0.181239	1.87732	0.173014	1.97888	0.138877
Ketone	13-KODE	3.42098	0.154556	3.02379	0.104081	3.42956	0.17394
Ketone	5-KETE	1.09564	0.0435335	1.07119	0.0447583	1.11757	0.0227322
Ketone	EKODE	2.29422	0.533838	2.07908	0.361469	2.62535	0.213431
Ketone	12-KETE	4.42235	0.878094	4.92849	0.934742	4.53729	0.859146
Thromboxane	TXB2	0.860736	0.193734	1.2363	0.410152	0.926661	0.235495
Prostaglandin	6-keto-PGF1a	0.880877	0.0810487	1.06375	0.14954	1.07496	0.1201
Prostaglandin	d12-PGJ2	0.132072	0.00339187	0.137267	0.00471394	0.138049	0.00361971
Prostaglandin	PGJ2	0.1484	0.00412768	0.1516	0.00493108	0.15285	0.00420651
Prostaglandin	PGD2	0.260009	0.0372555	0.303329	0.0593377	0.302378	0.0507306
Triol	9,12,13-TriHOME	0.939618	0.025017	0.897001	0.0209996	0.961538	0.0347647
Triol	9,10-13-TriHOME	1.37483	0.191495	1.12274	0.107683	1.58399	0.230405
Diol	11,12-DiHETrE	0.7705	0.0584877	0.70525	0.0364776	0.57275	0.0382615
Diol	5,6-DiHETrE	3.634	0.194794	3.112	0.106373	0.9325	0.0636101
Diol	15,16-DiHODE	1.67971	0.166619	1.44158	0.111384	0.42778	0.0480889
Diol	8,9-DiHETrE	3.99515	0.172775	3.34513	0.14007	1.53627	0.0759832
Diol	19,20-DiHDPA	1.32821	0.0578001	1.35486	0.0348401	1.2824	0.0401155
Diol	12,13-DiHOME	2.65769	0.15361	2.36514	0.133906	2.13999	0.0846155
Diol	9,10-DiHOME	4.39575	0.179967	4.19244	0.149334	3.48912	0.0820117
Diol	14,15-DiHETrE	1.134	0.0797071	1.0885	0.0523453	1.001	0.0788909
Diol	5,15-DiHETE	0.377419	0.0223179	0.365913	0.0169704	0.416716	0.045241
Diol	8,15-DiHETE	2.0745	0.210298	1.989	0.143706	2.304	0.119907
Diol	17,18-DiHETE	4.8335	0.465735	4.476	0.241597	4.301	0.321571
Diol	9,10-DiHODE	0.870893	0.0293049	0.865016	0.0257562	0.756151	0.0173513
Diol	LipoxinA4	0.2252	0.0281794	0.2275	0.0207747	0.21025	0.034074
Diol	14,15-DiHETE	0.453008	0.0575813	0.509314	0.037139	0.459034	0.0278766
Epoxide	17(18)-EpETE	0.68829	0.0530718	0.699786	0.0384328	0.779143	0.0238769
Epoxide	15(16)-EpODE	2.00058	0.128024	1.89908	0.1152	1.41879	0.0810961
Epoxide	12(13)-EpOME	3.03792	0.14814	2.80013	0.0846801	3.34463	0.077839
Epoxide	19(20)-EpDPE	6.662	0.858195	7.0125	0.561462	7.375	0.380661
Epoxide	14(15)-EpETrE	1.89532	0.133855	1.75086	0.0598315	1.83261	0.0834729
Epoxide	9(10)-EpOME	2.37357	0.169925	2.13303	0.107106	2.569	0.133101
Epoxide	12(13)-EpODE	0.846341	0.0352464	0.796501	0.0228787	0.897319	0.0213537
Epoxide	11(12)-EpETrE	2.26789	0.167512	2.21305	0.0955938	2.23438	0.11539
Epoxide	9(10)-EpODE	1.22731	0.062501	1.10099	0.0440237	1.25035	0.0520243
Ethanolamide	DHEA	0.782735	0.0293843	0.820752	0.0402079	0.815693	0.0478268
Ethanolamide	AEA	2.467	0.296862	2.512	0.241917	2.111	0.21633
Ethanolamide	LEA	22.84	2.36799	21.38	2.55229	12.055	1.18128
Ethanolamide	OEA	4.7411	0.729949	5.7781	0.861539	4.7332	0.546911
Ethanolamide	DGLAEA	0.402256	0.0420838	0.437004	0.0436401	0.279776	0.029678
Monoacylglycerol	1-AG	2.75777	0.136557	3.09603	0.157322	3.8428	0.266723
Monoacylglycerol	2-AG	5.71794	0.312572	5.55327	0.352882	8.84078	0.38246
Monoacylglycerol	1-LG	7.14715	0.138809	7.60618	0.119478	8.36881	0.227993
Monoacylglycerol	2-LG	7.92883	0.119111	8.23456	0.0914874	9.00463	0.141756
Monoacylglycerol	1-OG	7.62591	0.0907059	8.19589	0.149131	8.28684	0.231392
Monoacylglycerol	2-OG	25.5131	2.24196	33.7358	2.37577	37.3144	4.72542
Leukotriene	LTB5	0.964807	0.00569822	0.981483	0.00772647	0.98402	0.00872061
Leukotriene	LTD4	1.37919	0.395808	1.13406	0.386597	0.737356	0.195398
	61

## Sheet: Sup Table 2
Supplemental Table 2. Relative mRNA abundances and physiological measurments in mice with developing obesity.
		Cohort 1
		Control		HighCa		NFDM			SEM - Standard Error
Gene Targets		Mean	SEM	Mean	SEM	Mean	SEM		n = 10/diet treatment group
	Adipose								For mRNA abundance, expression values are calculated relative to control; transcript level for CONTROL mice was considered 100%
	A-Cnr1	100	9.84804	91.2678	9.61891	63.786	3.69965		Outliers are not removed.
	A-Cnr2	99.999	13.8584	130.312	11.6566	54.275	10.6756
	A-Faah	100.001	4.39651	87.4933	6.1271	83.277	11.7263
	A-Mgll	100	10.4401	71.08	5.16441	78.234	5.30277
	A-Dagla	99.999	5.90282	91.7111	5.36517	90.477	5.03169
	A-Pnpla2	99.999	15.5099	65.9822	4.22694	84.944	6.78157
	A-Lepr	100	7.45413	86.0767	5.55119	92.698	8.82863
	A-Leptin	100	7.19459	90.3433	6.72977	68.856	5.78054
	A-Trpv1	99.999	8.41906	73.1222	5.20175	67.46	3.22209
	A-Ephx2	99.999	13.6511	70.3856	7.06046	62.041	5.31414
	A-Cyp2j6	100	6.83759	76.2322	4.26429	82.579	5.11785
	Liver
	L-Faah	100.001	7.31815	94.859	6.09554	92.4378	7.91325
	L-Mgll	100.002	8.49057	128.959	10.1389	102.701	8.07547
	L-Pnpla2	100	8.35525	254.949	49.8228	292.641	69.791
	L-Lepr	100	8.16656	72.376	11.1793	138.369	19.7095
	L-Ephx2	100.001	8.79195	105.769	5.49403	162.842	21.4927
	L-Cyp2j6	100	11.4855	125.862	7.54514	109.378	6.35337
	L-Cyp2c29	100	17.4012	138.296	19.1181	116.696	14.4216
	Nodose
	N-Cnr1	100.001	12.1112	125.847	25.4808	156.287	31.5989
	N-Faah	99.998	9.75498	103.256	13.6259	152.916	37.5371
	N-Mgll	100.001	10.0484	117.497	18.2362	135.64	36.696
	N-Lepr	100	17.5284	132.379	17.7151	116.91	23.3688
	N-Trpv1	99.998	13.8504	69.914	15.3986	85.19	12.8592
	N-CGRP	99.999	24.5124	88.296	26.502	54.629	13.1354
Physiological Measurements
Terminal Body Wt (g)	BW (g)	34.94	1.09445	40.24	1.34099	30.33	0.762605
% Body Wt Gain	D-BW (%)	85.0768	3.87851	115.933	4.34005	60.245	4.18914
Cumulative Energy Intake (kcal)	Nrg (kcal)	1025.63	21.5521	1333.11	32.751	1075.17	20.2692
Feed Efficency (mg/kcal)	Feed Eff	15.6001	0.562305	16.2236	0.600001	10.5465	0.601309
Plasma Insulin (pg/ml)	P-Ins	666.561	106.604	1468.66	244.23	229.475	31.0893
Plasma Lactate (mM)	P-Lact	3.6573	0.355864	4.5077	0.246559	3.8903	0.215644
Plasma Glucose (mg/dl)	P-Gluc	330.139	13.6529	376.553	19.3089	302.105	9.33293
Adiposity (% of Body Wt)	Adip Index	9.18613	0.366044	9.22124	0.384571	6.35539	0.454046

## Sheet: Supp Table 3
Supplemental Table 3. Mean concentrations (nM) of plasma fatty acids in mice with pre-existing obesity.
		Cohort 2							Data is transformed to normality using the procedures of Box and Cox, using Excel Add-in imDEV.
		Control		HighCa		NFDM			SEM - Standard Error
Class	Lipid Analyte	Mean	SEM	Mean	SEM	Mean	SEM
Alcohol	5-HEPE	0.689697	0.0611873	0.632119	0.0578915	0.793735	0.104756
Alcohol	5-HETE	2.22418	0.130232	2.1364	0.125268	1.94701	0.115764
Alcohol	12-HEPE	0.910484	0.182077	0.740252	0.134985	0.794802	0.15722
Alcohol	15-HETrE	1.34454	0.146574	1.12201	0.113771	1.28238	0.117013
Alcohol	11-HETE	0.916072	0.143488	0.924762	0.159759	0.681516	0.0938018
Alcohol	13-HOTE	1.74856	0.207328	1.55644	0.161301	1.68515	0.160453
Alcohol	8-HETE	1.99789	0.305635	1.46717	0.269093	1.83893	0.217401
Alcohol	15-HETE	2.98474	0.337831	2.82153	0.212819	2.81177	0.280198
Alcohol	9-HODE	1.32144	0.151667	1.19103	0.158888	1.15122	0.11465
Alcohol	12-HETE	4.217	0.275991	4.23862	0.256471	3.80924	0.311957
Alcohol	9-HOTE	1.35604	0.199826	0.995354	0.102413	1.43624	0.241736
Alcohol	13-HODE	4.41319	0.420409	3.80235	0.27832	4.57681	0.392511
Ketone	9-KODE	2.43733	0.36596	1.97761	0.173035	2.26564	0.291817
Ketone	15-KETE	2.06567	0.218403	1.69908	0.167541	1.91616	0.167872
Ketone	13-KODE	3.35872	0.26071	3.11876	0.0992967	2.97371	0.219388
Ketone	5-KETE	1.17264	0.0937902	1.01362	0.0618581	1.0775	0.0568922
Ketone	EKODE	1.36807	0.0727953	1.2854	0.0352432	1.33656	0.0397183
Ketone	12-KETE	1.4627	0.0582836	1.31602	0.0445113	1.44596	0.0609393
Thromboxane	TXB2	1.32231	0.207808	1.00439	0.116394	1.41589	0.205223
Prostaglandin	6-keto-PGF1a	1.01358	0.0268434	0.981329	0.0393131	1.01577	0.0325426
Prostaglandin	d12-PGJ2	0.1528	0.00518395	0.14425	0.00601814	0.143	0.00769163
Prostaglandin	PGJ2	0.15715	0.00603004	0.14765	0.0063316	0.14815	0.00808601
Prostaglandin	PGD2	0.770107	0.0308762	0.720567	0.0199098	0.762004	0.0261984
Triol	9,12,13-TriHOME	0.99589	0.0661865	0.954702	0.0389874	0.987211	0.0448564
Triol	9,10-13-TriHOME	1.83243	0.390201	1.60927	0.236278	1.77558	0.302527
Diol	11,12-DiHETrE	0.75298	0.0428782	0.831367	0.0519081	0.619088	0.0311895
Diol	5,6-DiHETrE	2.87076	0.128975	2.33167	0.174544	0.765362	0.156997
Diol	15,16-DiHODE	1.22358	0.155825	1.19211	0.0719096	0.415151	0.0465623
Diol	8,9-DiHETrE	3.17557	0.134471	2.53123	0.168353	1.2152	0.172824
Diol	19,20-DiHDPA	2.711	0.225425	3.4095	0.237593	2.242	0.204229
Diol	12,13-DiHOME	1.81321	0.111522	1.75234	0.0789153	1.51554	0.0711849
Diol	9,10-DiHOME	2.78213	0.152642	2.74857	0.11738	2.18335	0.0773174
Diol	14,15-DiHETrE	0.957666	0.0396271	1.05031	0.0584034	0.880045	0.0652108
Diol	5,15-DiHETE	0.383248	0.0432603	0.362055	0.0470235	0.347399	0.0653918
Diol	8,15-DiHETE	1.8245	0.112545	2.1345	0.112947	1.999	0.185279
Diol	17,18-DiHETE	1.69125	0.083835	1.88304	0.0755285	1.64856	0.0937472
Diol	9,10-DiHODE	0.10901	0.045701	0.0948471	0.0324536	0.0145756	0.00905564
Diol	LipoxinA4	0.798895	0.0227116	0.774261	0.0245347	0.776219	0.0239596
Diol	14,15-DiHETE	0.663623	0.0749317	0.78965	0.083597	0.52205	0.0532303
Epoxide	17(18)-EpETE	0.871545	0.0110635	0.819797	0.0286386	0.847522	0.00974016
Epoxide	15(16)-EpODE	1.52364	0.181564	1.50106	0.128759	0.913197	0.0721912
Epoxide	12(13)-EpOME	3.38432	0.211652	3.08024	0.289215	3.2705	0.144229
Epoxide	19(20)-EpDPE	1.85832	0.073462	2.08791	0.12566	1.76059	0.080472
Epoxide	14(15)-EpETrE	1.6381	0.126691	1.54315	0.180811	1.46325	0.0702874
Epoxide	9(10)-EpOME	1.75545	0.0889599	1.58213	0.0974922	1.65574	0.0571999
Epoxide	12(13)-EpODE	0.862522	0.0359679	0.835885	0.0397561	0.838273	0.0159598
Epoxide	11(12)-EpETrE	2.0696	0.166711	1.93918	0.200884	1.88298	0.114707
Epoxide	9(10)-EpODE	1.18799	0.082713	1.12944	0.0891967	1.12626	0.0394208
Ethanolamide	DHEA	0.712701	0.0458506	0.820144	0.0523181	0.769561	0.0396023
Ethanolamide	AEA	2.093	0.125105	2.81	0.20015	1.744	0.174733
Ethanolamide	LEA	20.92	1.40624	22.21	1.99624	16.215	1.88468
Ethanolamide	OEA	1.53573	0.0227315	1.70329	0.0433738	1.59923	0.0559874
Ethanolamide	DGLAEA	0.968166	0.0115054	1.05154	0.0255737	0.976734	0.0359991
Monoacylglycerol	1-AG	2.92159	0.119352	3.1321	0.238607	3.43734	0.23542
Monoacylglycerol	2-AG	5.43999	0.0784091	5.43748	0.0626608	5.91901	0.129448
Monoacylglycerol	1-LG	4.9642	0.221952	5.2951	0.145094	6.06728	0.291048
Monoacylglycerol	2-LG	8.19584	0.143313	8.29251	0.0906297	9.14912	0.16962
Monoacylglycerol	1-OG	7.39879	0.151672	7.82948	0.180707	7.82753	0.209333
Monoacylglycerol	2-OG	8.19687	0.13079	8.5531	0.132471	8.66468	0.194722
Leukotriene	LTB5	0.98122	0.00769358	0.975551	0.011205	0.977048	0.00931351
Leukotriene	LTD4	0.753025	0.219928	1.19907	0.461608	0.491837	0.0853656
	61

## Sheet: Sup Table 4
Supplemental Table 4. Relative mRNA abundances and physiological measurments in mice with pre-exisiting obesity.
		Cohort 2
		Control		HighCa		NFDM			SEM - Standard Error
Gene Targets		Mean	SEM	Mean	SEM	Mean	SEM		n = 10/diet treatment group
	Adipose								For mRNA abundance, expression values are calculated relative to control; transcript level for CONTROL mice was considered 100%
	A-Cnr1	99.999	15.369	91.234	13.7396	130.208	20.5843		Outliers are not removed.
	A-Cnr2	99.999	15.9024	140.826	18.6709	85.077	14.0734
	A-Faah	100	14.1383	230.763	102.529	94.251	14.4347
	A-Mgll	99.999	11.9496	73.495	10.8824	162.905	19.293
	A-Dagla	99.999	19.1628	125.13	16.8101	144.843	19.0773
	A-Pnpla2	99.999	13.465	68.736	8.80944	132.943	17.7014
	A-Lepr	99.999	15.811	138.864	18.4379	142.113	13.4155
	A-Leptin	99.999	15.4443	102.521	10.2242	151.309	18.6938
	A-Trpv1	100	9.28796	99.7	9.11365	139.47	19.6745
	A-Ephx2	99.999	15.7328	79.548	13.0416	144.614	17.3291
	A-Cyp2j6	99.9989	8.50523	123.239	14.8487	218.086	29.8111
	Liver
	L-Faah	100.001	6.47423	107.805	8.93106	113.208	4.30002
	L-Mgll	99.999	10.8726	115.487	11.9782	91.33	9.78803
	L-Dagla	99.998	16.0019	100.377	10.9784	71.7912	12.0734
	L-Pnpla2	100	7.67451	104.469	13.1358	106.34	9.46213
	L-Lepr	100	10.8268	75.153	6.40559	74.5312	6.95187
	L-Ephx2	100	6.05099	98.453	6.95404	123.035	8.58507
	L-Cyp2j6	99.999	6.68974	127.284	15.1321	100.074	8.29153
	L-Cyp2c29	100	11.8733	137.749	18.8328	88.04	7.0604
	Nodose
	N-Cnr1	99.9988	8.05509	101.455	14.0309	150.215	33.2809
	N-Faah	99.9988	8.55247	98.771	10.6529	134.847	27.7702
	N-Mgll	100.001	7.48078	75.85	4.96951	99.999	10.0599
	N-Dagla	99.9987	5.6796	88.734	6.52102	117.662	14.1973
	N-Lepr	99.9988	8.38992	93.214	14.0805	78.442	7.40001
	N-Trpv1	100	7.9251	81.346	5.31883	109.072	14.8767
	N-Ephx2	99.9988	8.75124	64.989	5.56873	98.599	15.4856
Physiological Measurements	N-Ephx4	100	12.8548	75.395	8.73142	105.597	12.9524
Terminal Body Wt (g)	BW (g)	40.7	1.15537	44.84	0.552409	38.21	1.7254
% Body Wt Gain	D-BW (%)	13.5941	2.7249	30.1417	2.20938	5.72748	2.67063
Cumulative Energy Intake (kcal)	Nrg (kcal)	679.24	15.1046	774.137	11.567	717.431	13.3038
Feed Efficency (mg/kcal)	Feed Eff	7.02128	1.34857	13.3715	0.874116	2.85453	1.24699
Plasma Insulin (pg/ml)	P-Ins	1271.11	302.249	2214.25	219.921	691.738	149.102
Plasma Lactate (mM)	P-Lact	3.1245	0.283795	2.7296	0.167944	3.9501	0.463931
Plasma Glucose (mg/dl)	P-Gluc	332.104	28.3387	332.181	25.6967	297.74	21.5651
Adiposity (% of Body Wt)	Adip Index	8.87488	0.255544	8.22145	0.122638	8.47454	0.514069
